# Supplementary material for: Effects of Fish Oil with Heat Treatment on Obesity, Inflammation, and Gut Microbiota in Ovariectomized Mice
Source: Nutrients. 2025 Jan 31;17(3):549. doi: 10.3390/nu17030549 (PMC11820760; doi:10.3390/nu17030549)
Supplement: Supplementary file 1 [file nutrients-17-00549-s001.zip]

Archive with 1 entries (1 files):
- nutrients-3417252-supplementary.pdf
